# Supplementary material for: Highly efficient generation of bacterial leaf blight-resistant and transgene-free rice using a genome editing and multiplexed selection system
Source: BMC Plant Biol. 2021 Apr 24;21:197. doi: 10.1186/s12870-021-02979-7 (PMC8066475; doi:10.1186/s12870-021-02979-7)
Supplement: Supplementary file 1 — Additional file 1: Supplementary Table 1. Sequence analysis of mutations in the Xa13 promoter of T0 lines. [file 12870_2021_2979_MOESM1_ESM.xlsx]

## Sheet: Title page
Title page
Highly efficient generation of bacterial leaf blight-resistant and transgene-free rice using a genome editing and multiplexed selection system
Kun Yu, Zhiqiang Liu, Huaping Gui, Lizhao Geng, Juan Wei, Dawei Liang, Jian Lv, Jianping Xu & Xi Chen*
* Correspondence: Xi.Chen@syngenta.com
Syngenta Biotechnology China Co. Ltd, 25 Life Science Park Road, Beijing 102206, P.R. China

## Sheet: S1 Table
Supplemental Table 1. Sequence analysis of mutations in the Xa13 promoter of E0 lines
Consturct	Line	Allele1	Allele2	Type
24259	L1	CTTTTGGTGGTGTACAGTAG----------ATATCTAACCTTTGTTTTTTTTTTCTTGTG (deletion)	CTTTTGGTGGTGTACAGTAGG-------GCATATCTAACCTTTGTTTTTTTTTTCTT (deletion)	Biallelic
24277	L3	CCACTTTTGGTGGTGTACAG-----------GCATATCTAACCTTTGTTTTTTTTTTCTTG (deletion)	CCACTTTTGGTGGTGTACAGTA---------GCATATCTAACCTTTGTTTTTTTTTTCT (deletion)	Biallelic
24277	L4	CACTTTTGGTGGTGTACAGT-----------CATATCTAACCTTTGTTTTTTTTTTCTTGT (deletion)	CACTTTTGGTGGTGTACAGTAGG---------ATATCTAACCTTTGTTTTTTTTTTCTT (deletion)	Biallelic
24277	L5	CTTTTGGTGGTGTACAGTAG--------GCATATCTAACCTTTGTTTTTTTTTTCTTG (deletion)	CTTTTGGTGGTGTACAGTAG---------C-TATCTAACCTTTGTTTTTTTTTTCTTGTG (deletion)	Biallelic
24277	L8	GGTGGTGTACAGTAGGGGGAGATGCATATCTAACCTTTGTTTTTTTTTTC (WT)	GGTGGTGTACAGTAGGGGGA------TATCTAACCTTTGTTTTTTTTTTCTTGTGC (deletion)	Het
24259	L10	ACTTTTGGTGGTGTACAGTA--------------TCTAACCTTTGTTTTTTTTTTCTTGTGCTT (deletion)	ACTTTTGGTGGTGTACAGTAGGG-----------------CTTTGTTTTTTTTTTCTTGTGCTTGAT (deletion)	Biallelic
24259	L12	TCCACTTTTGGTGGTGTACA---------------TATCTAACCTTTGTTTTTTTTTTCTTGTGC (deletion)	TCCACTTTTGGTGGTGTACAGTAGT--------CATATCTAACCTTTGTTTTTTTTTT (substitution and deletion)	Biallelic
24259	L13	CACTTTTGGTGGTGTACAGT--------------------CCTTTGTTTTTTTTTTCTTGTGCTTGATAT (deletion)	CACTTTTGGTGGTGTACAGTAG--------GCATATCTAACCTTTGTTTTTTTTTTCT (deletion)	Biallelic
24259	L14	CTTTTGGTGGTGTACAGTAG--------------CTAACCTTTGTTTTTTTTTTCTTGTGCTTG (deletion)	CTTTTGGTGGTGTACAGTAGGGGGCGATGCATATCTAACCTTTGTTTTTT (substitution)	Chemeric
24259	L15	GACCCTCCACTTTTGGTGGT-------------------ATATCTAACCTTTGTTTTTTTTTTCTTGTG (deletion)	GACCCTCCACTTTTGGTGGTGTACAGTAT---------CATATCTAACCTTTGTTTTTT (substitution and deletion)	Biallelic
24259	L16	CTTTTGGTGGTGTACAGTAG---------CATATCTAACCTTTGTTTTTTTTTTCTTGT (deletion)	CTTTTGGTGGTGTACAGTAGG-------GCATATCTAACCTTTGTTTTTTTTTTCTT (deletion)	Biallelic
24259	L17	CCACTTTTGGTGGTGTACAGTAGGGGGAGATGCATATCTAACCTTTGTTT (WT)	CCACTTTTGGTGGTGTACAG-------------ATATCTAACCTTTGTTTTTTTTTTCTTGTG (deletion)	Chemeric
24277	L19	CACTTTTGGTGGTGTACAGT----------GCATATCTAACCTTTGTTTTTTTTTTCTTG (deletion)	CACTTTTGGTGGTGTACAGT------AGA--CATATCTAACCTTTGTTTTTTTTTTCT (deletion)	Biallelic
24277	L21	CTTTTGGTGGTGTACAGTAG--------GCATATCTAACCTTTGTTTTTTTTTTCTTG (deletion)	CTTTTGGTGGTGTACAGTAG---------CATATCTAACCTTTGTTTTTTTTTTCTTGT (deletion)	Biallelic
24259	L23	TTGGTGGTGTACAGTAGGGGGAGATGCATATCTAACCTTTGTTTTTTTTT (WT)	TTGGTGGTGTACAGTAGGGGTATCTAACCTTTGTTTTTTTTTTCTTGGGC (complicated variant)	Het
24259	L24	TCCACTTTTGGTGGTGTACA---------GATGCATATCTAACCTTTGTTTTTTTTTTC (deletion)	TCCACTTTTGGTGGTGTACACTA-------------ATCTAACCTTTGTTTTTTTTTTCTTGT (substitution and deletion)	Biallelic
24259	L25	CACTTTTGGTGGTGTACAGT-----------------------TTGTTTTTTTTTTCTTGTGCTTGATATTTC (deletion)	CACTTTTGGTGGTGTACAGTAT----AGATGCATATCTAACCTTTGTTTTTTTT (substitution and deletion)	Biallelic
24277	L26	CACTTTTGGTGGTGTACAGT----------GCATATCTAACCTTTGTTTTTTTTTTCTTG (deletion)	CACTTTTGGTGGTGTACAGTATTT--------ATATCTAACCTTTGTTTTTTTTTTCT (substitution and deletion)	Chemeric
24259	L27	TCCACTTTTGGTGGTGTACA---------------TATCTAACCTTTGTTTTTTTTTTCTTGTGC (deletion)	TCCACTTTTGGTGGTGTACAGTACGGGCCAAT--ATATCTAACCTTTGTTTT (substitution and deletion)	Chemeric
24259	L28	ACTTTTGGTGGTGTACAGTA----------CATATCTAACCTTTGTTTTTTTTTTCTTGT (deletion)	ACTTTTGGTGGTGTACAGTAG--------GCATATCTAACCTTTGTTTTTTTTTTCTT (deletion)	Biallelic
24259	L29	CTTTTGGTGGTGTACAGTAG---------CATATCTAACCTTTGTTTTTTTTTTCTTGT (deletion)	CTTTTGGTGGTGTACAGTAGG----------TATCTAACCTTTGTTTTTTTTTTCTTGTG (deletion)	Biallelic
24277	L32	CTTTTGGTGGTGTACAGTAG--------ATGCATATCTAACCTTTGTTTTTTTTTTCTTG (insertion and deletion)	CTTTTGGTGGTGTACAGTAG------------ATATCTAACCTTTGTTTTTTTTTTCTTGTGCT (deletion)	Biallelic
24277	L33	CTTTTGGTGGTGTACAGTAG------ATGCATATCTAACCTTTGTTTTTTTTTTCT (deletion)	CTTTTGGTGGTGTACAGTAGGG----------ATCTAACCTTTGTTTTTTTTTTCTTGTG (deletion)	Biallelic
24259	L36	cctccacttttggtggtgtacagtagg--------catatctaacctttgtttttttttt		Biallelic
24259	L38	TGGTGGTGTACAGTAGGGGGAGATGCATATCTAACCTTTGTTTTTTTTTT (WT)	TGGTGGTGTACAGTAGGGGG-----CATATCTAACCTTTGTTTTTTTTTTCTTGT (deletion)	Het
24259	L40	CTTTTGGTGGTGTACAGTAGGGGGAGATGCATATCTAACCTTTGTTTTTT (WT)	CTTTTGGTGGTGTACAGTAG-----------------ACCTTTGTTTTTTTTTTCTTGTGCTTGATA (deletion)	Chemeric
24259	L41	TTTTGGTGGTGTACAGTAGGGGGAGATGCATATCTAACCTTTGTTTTTTT (WT)	TTTTGGTGGTGTACAGTAGG--------CATATCTAACCTTTGTTTTTTTTTTCTTGT (deletion)	Het
24259	L42	CACTTTTGGTGGTGTACAGT-------------TATCTAACCTTTGTTTTTTTTTTCTTGTGC (deletion)	CACTTTTGGTGGTGTACAGTAAGGGGAGATGCATATCTAACCTTTGTTTT (substitution)	Het
Note: Non hereditary mutation sequence in chemeric was not listed here
