# Supplementary material for: Highly efficient generation of bacterial leaf blight-resistant and transgene-free rice using a genome editing and multiplexed selection system
Source: BMC Plant Biol. 2021 Apr 24;21:197. doi: 10.1186/s12870-021-02979-7 (PMC8066475; doi:10.1186/s12870-021-02979-7)
Supplement: Supplementary file 2 — Additional file 2: Supplementary Table 2. Raw data and ANOVA analysis of lesion length and area of mutant lines and the WT after infection. [file 12870_2021_2979_MOESM2_ESM.xlsx]

## Sheet: Title page
Title page
Highly efficient generation of bacterial leaf blight-resistant and transgene-free rice using a genome editing and multiplexed selection system
Kun Yu, Zhiqiang Liu, Huaping Gui, Lizhao Geng, Juan Wei, Dawei Liang, Jian Lv, Jianping Xu & Xi Chen*
* Correspondence: Xi.Chen@syngenta.com
Syngenta Biotechnology China Co. Ltd, 25 Life Science Park Road, Beijing 102206, P.R. China

## Sheet: S2 Table
Supplemental Table 2. Raw data and ANOVA analysis of lesion length and area of mutant lines and the WT after infection
Treatment/Line	Replicates	Lesion length	Leaf length	Area
L4	1	3.3	33.6	0.0982143		Analysis of Variance
L4	2	0.7	33.2	0.0210843		Source	DF	Sum of Squares	Mean Square	F Ratio	Prob > F
L4	3	1.3	35	0.0371429		Treatment/Line	5	4.16208	0.832416	394.999	<.0001*
L4	4	0.6	24.4	0.0245902		Error	82	0.172806	0.002107
L4	5	0.7	31.3	0.0223642		C. Total	87	4.33489
L4	6	0.8	27.6	0.0289855
L4	7	0.5	25.3	0.0197628		LSMeans Differences Student's t
L4	8	0.6	27.6	0.0217391		Level	- Level	Difference	Std Err Dif	Lower CL	Upper CL	p-Value
L4	9	0.5	27	0.0185185		Wild type	Mock	0.5905	0.019878	0.550956	0.630044	<.0001*
L4	10	1.2	25.6	0.046875		Wild type	L5	0.576063	0.0162303	0.543775	0.60835	<.0001*
L4	11	0.8	24.5	0.0326531		Wild type	L4	0.56625	0.0162303	0.533963	0.598537	<.0001*
L4	12	1.1	30.6	0.0359477		Wild type	L19	0.558937	0.0162303	0.52665	0.591225	<.0001*
L4	13	0.9	24.7	0.0364372		Wild type	L27	0.533937	0.0162303	0.50165	0.566225	<.0001*
L4	14	0.8	23.2	0.0344828		L27	Mock	0.0565625	0.019878	0.017019	0.0961062	0.0056*
L4	15	0.6	22.8	0.0263158		L27	L5	0.042125	0.0162303	0.009838	0.0744123	0.0112*
L4	16	1.2	29.6	0.0405405		L27	L4	0.0323125	0.0162303	2.5e-05	0.0645998	0.0498*
L27	1	3.7	30.8	0.12013		L19	Mock	0.0315625	0.019878	-0.007981	0.0711062	0.1162
L27	2	2.2	30.6	0.0718954		L27	L19	0.025	0.0162303	-0.007287	0.0572873	0.1273
L27	3	1.7	26.8	0.0634328		L4	Mock	0.02425	0.019878	-0.015294	0.0637937	0.226
L27	4	3.2	31	0.103226		L19	L5	0.017125	0.0162303	-0.015162	0.0494123	0.2945
L27	5	0.6	25.1	0.0239044		L5	Mock	0.0144375	0.019878	-0.025106	0.0539812	0.4697
L27	6	3.1	29.6	0.10473		L4	L5	0.0098125	0.0162303	-0.022475	0.0420998	0.5471
L27	7	1.2	28.6	0.041958		L19	L4	0.0073125	0.0162303	-0.024975	0.0395998	0.6535
L27	8	3.5	30.6	0.114379
L27	9	1.4	28.4	0.0492958
L27	10	1.3	28.2	0.0460993
L27	11	1.8	26.6	0.0676692
L27	12	1.1	29.6	0.0371622
L27	13	1.2	26.6	0.0451128
L27	14	0.8	28.3	0.0282686
L27	15	2.4	29.4	0.0816327
L27	16	2.1	32.2	0.0652174
L5	1	0.8	32.2	0.0248447
L5	2	1.2	29.5	0.040678
L5	3	0.6	30.4	0.0197368
L5	4	0.7	27.2	0.0257353
L5	5	0.8	30.4	0.0263158
L5	6	0.6	27.3	0.021978
L5	7	0.7	29.6	0.0236486
L5	8	0.6	28.6	0.020979
L5	9	0.3	23.2	0.012931
L5	10	0.6	26.8	0.0223881
L5	11	0.7	31.7	0.022082
L5	12	0.4	25.3	0.0158103
L5	13	0.5	28.3	0.0176678
L5	14	1.2	28.7	0.0418118
L5	15	0.8	31.2	0.025641
L5	16	0.6	23.6	0.0254237
L19	1	1.2	33.2	0.0361446
L19	2	1.6	31.2	0.0512821
L19	3	1.7	34.3	0.0495627
L19	4	1.2	29.3	0.0409556
L19	5	0.6	26.7	0.0224719
L19	6	0.7	31.5	0.0222222
L19	7	2.2	37.3	0.0589812
L19	8	0.5	33.7	0.0148368
L19	9	1.6	35.4	0.0451977
L19	10	2.2	36	0.0611111
L19	11	2.3	32	0.071875
L19	12	0.8	29	0.0275862
L19	13	0.8	37.6	0.0212766
L19	14	2.6	39.7	0.0654912
L19	15	1.4	35.7	0.0392157
L19	16	1.2	33.5	0.0358209
Wild type	1	23.2	38.4	0.604167
Wild type	2	15.6	34.8	0.448276
Wild type	3	17.9	32.2	0.555901
Wild type	4	19.2	30.5	0.629508
Wild type	5	17.1	30.9	0.553398
Wild type	6	18.1	37.2	0.486559
Wild type	7	21.5	29.3	0.733788
Wild type	8	17.2	27.4	0.627737
Wild type	9	16.8	25.7	0.653696
Wild type	10	19.2	30.4	0.631579
Wild type	11	22.4	34.8	0.643678
Wild type	12	19.5	22.9	0.851528
Wild type	13	18.2	32.6	0.558282
Wild type	14	17.9	35.4	0.50565
Wild type	15	16.6	27.2	0.610294
Wild type	16	18.2	35.7	0.509804
Mock	1	0.3	31.6	0.00949367
Mock	2	0.15	25.9	0.00579151
Mock	3	0.4	29.2	0.0136986
Mock	4	0.35	28.8	0.0121528
Mock	5	0.2	29.4	0.00680272
Mock	6	0.2	20.9	0.00956938
Mock	7	0.3	30.3	0.00990099
Mock	8	0.3	28.1	0.0106762
